# Supplementary material for: Quantitative 1H Nuclear Magnetic Resonance Assay for the Rapid Detection of Pyrazinamide Resistance in Mycobacterium tuberculosis from Sputum Samples
Source: J Clin Microbiol. 2023 Apr 18;61(5):e01522-22. doi: 10.1128/jcm.01522-22 (PMC10204627; doi:10.1128/jcm.01522-22)
Supplement: Supplemental file 2 — Supplemental material. Download jcm.01522-22-s0002.xlsx, XLSX file, 0.03 MB [file jcm.01522-22-s0002.xlsx]

## Sheet: Table
DATASET: The table compiles the data obtained for each patient: sample ID, collection day, bacilloscopic (BK), regular PZA drug susceptibility assays (CRS: Composite Reference Standard, MGIT: Mycobacterial Growth Indicator Tube, pncA Sequencing and Wayne) and MODS results. MODS results include: incubation time until cordon pattern is observed (positive day), Growth Index, MODS-WAYNE staining inde…
patient ID	sample ID	Sampling day	BK	MODS Positive Day	MODS Growth Index	Wayne Test	MGIT	Promotor - pncA Sequencing	CRS	MODS-Wayne	MODS-Wayne Index	POA (%)	INH	RIF
TB_001	ME-27	0	ND	ND	3	RESISTANT	RESISTANT	D49N	RESISTANT	SUSCEPTIBLE	3	0.87	RESISTANT	RESISTANT
TB_002	TBN-45	0	++	5	1	RESISTANT	RESISTANT	V180F	RESISTANT	SUSCEPTIBLE	2	8.93	RESISTANT	RESISTANT
	TBN-56	7	ND	20	1	RESISTANT	RESISTANT	V180F	RESISTANT	RESISTANT	0	0	RESISTANT	RESISTANT
	TBN-77	14	ND	22	2	SUSCEPTIBLE	SUSCEPTIBLE	V180F	SUSCEPTIBLE	RESISTANT	0	0	RESISTANT	RESISTANT
TB_003	TBN-52	7	ND	17	1	SUSCEPTIBLE	SUSCEPTIBLE	WT	SUSCEPTIBLE	RESISTANT	0	0	RESISTANT	RESISTANT
TB_004	TBN-65	ND	+	17	2	SUSCEPTIBLE	SUSCEPTIBLE	WT	SUSCEPTIBLE	SUSCEPTIBLE	2	19.17	RESISTANT	SUSCEPTIBLE
TB_005	TBN-79	7	ND	17	2	SUSCEPTIBLE	SUSCEPTIBLE	WT	SUSCEPTIBLE	SUSCEPTIBLE	2	11.02	RESISTANT	RESISTANT
TB_006	TBN-89	0	++	19	2	SUSCEPTIBLE	SUSCEPTIBLE	WT	SUSCEPTIBLE	SUSCEPTIBLE	2	16.8	SUSCEPTIBLE	SUSCEPTIBLE
TB_007	TBN-90	0	ND	32	1	SUSCEPTIBLE	SUSCEPTIBLE	WT	SUSCEPTIBLE	SUSCEPTIBLE	1	7.88	SUSCEPTIBLE	SUSCEPTIBLE
TB_008	TBN-120	0	+++	6	1	SUSCEPTIBLE	SUSCEPTIBLE	WT	SUSCEPTIBLE	SUSCEPTIBLE	1	7.14	RESISTANT	SUSCEPTIBLE
	TBN-154	14	ND	10	1	SUSCEPTIBLE	SUSCEPTIBLE	WT	SUSCEPTIBLE	SUSCEPTIBLE	1	13.47	RESISTANT	SUSCEPTIBLE
TB_009	TBN-131	0	+++	7	3	SUSCEPTIBLE	RESISTANT	F81S	RESISTANT	SUSCEPTIBLE	1	1.11	RESISTANT	RESISTANT
	TBN-153	7	ND	10	3	SUSCEPTIBLE	SUSCEPTIBLE	F81S	SUSCEPTIBLE	SUSCEPTIBLE	1	1.94	RESISTANT	RESISTANT
	TBN-166	14	ND	9	3	SUSCEPTIBLE	SUSCEPTIBLE	F81S	SUSCEPTIBLE	RESISTANT	0	3.62	RESISTANT	RESISTANT
TB_010	TBN-141	7	ND	10	2	SUSCEPTIBLE	SUSCEPTIBLE	WT	SUSCEPTIBLE	SUSCEPTIBLE	2	12.44	SUSCEPTIBLE	SUSCEPTIBLE
TB_011	TBN-144	7	ND	13	2	SUSCEPTIBLE	SUSCEPTIBLE	WT	SUSCEPTIBLE	SUSCEPTIBLE	2	18.2	SUSCEPTIBLE	SUSCEPTIBLE
TB_012	TBN-148	0	+	6	2	SUSCEPTIBLE	SUSCEPTIBLE	WT	SUSCEPTIBLE	SUSCEPTIBLE	2	24.23	RESISTANT	RESISTANT
	TBN-214	7	ND	13	1	SUSCEPTIBLE	SUSCEPTIBLE	WT	SUSCEPTIBLE	SUSCEPTIBLE	1	11.47	RESISTANT	RESISTANT
TB_013	TBN-150	14	ND	38	2	SUSCEPTIBLE	SUSCEPTIBLE	WT	SUSCEPTIBLE	SUSCEPTIBLE	2	23.71	SUSCEPTIBLE	SUSCEPTIBLE
TB_014	TBN-170	7	ND	14	1	RESISTANT	SUSCEPTIBLE	WT	SUSCEPTIBLE	SUSCEPTIBLE	1	19.77	RESISTANT	SUSCEPTIBLE
	TBN-184	14	ND	17	1	SUSCEPTIBLE	SUSCEPTIBLE	WT	SUSCEPTIBLE	SUSCEPTIBLE	1	8.84	SUSCEPTIBLE	SUSCEPTIBLE
TB_015	TBN-176	7	ND	17	2	SUSCEPTIBLE	SUSCEPTIBLE	WT	SUSCEPTIBLE	SUSCEPTIBLE	2	17.86	SUSCEPTIBLE	SUSCEPTIBLE
	TBN-186	14	ND	17	2	SUSCEPTIBLE	SUSCEPTIBLE	WT	SUSCEPTIBLE	SUSCEPTIBLE	2	16.66	SUSCEPTIBLE	SUSCEPTIBLE
TB_016	TBN-177	0	+++	17	3	SUSCEPTIBLE	SUSCEPTIBLE	WT	SUSCEPTIBLE	SUSCEPTIBLE	3	71.46	SUSCEPTIBLE	SUSCEPTIBLE
	TBN-194	14	ND	17	1	SUSCEPTIBLE	SUSCEPTIBLE	WT	SUSCEPTIBLE	SUSCEPTIBLE	1	7.54	SUSCEPTIBLE	SUSCEPTIBLE
TB_017	TBN-182	0	+	17	2	SUSCEPTIBLE	SUSCEPTIBLE	WT	SUSCEPTIBLE	SUSCEPTIBLE	2	20.99	SUSCEPTIBLE	SUSCEPTIBLE
	TBN-192	7	ND	22	2	SUSCEPTIBLE	SUSCEPTIBLE	WT	SUSCEPTIBLE	SUSCEPTIBLE	2	23.1	SUSCEPTIBLE	SUSCEPTIBLE
	TBN-199	14	ND	31	1	SUSCEPTIBLE	SUSCEPTIBLE	WT	SUSCEPTIBLE	SUSCEPTIBLE	1	10.08	SUSCEPTIBLE	SUSCEPTIBLE
TB_018	TBN-187	0	++	14	3	SUSCEPTIBLE	SUSCEPTIBLE	WT	SUSCEPTIBLE	SUSCEPTIBLE	3	55.78	SUSCEPTIBLE	SUSCEPTIBLE
	TBN-204	7	ND	15	1	SUSCEPTIBLE	SUSCEPTIBLE	WT	SUSCEPTIBLE	SUSCEPTIBLE	1	14.79	SUSCEPTIBLE	SUSCEPTIBLE
	TBN-215	14	ND	29	1	SUSCEPTIBLE	SUSCEPTIBLE	WT	SUSCEPTIBLE	SUSCEPTIBLE	1	17.09	SUSCEPTIBLE	SUSCEPTIBLE
TB_019	TBN-188	0	-	17	1	SUSCEPTIBLE	SUSCEPTIBLE	WT	SUSCEPTIBLE	SUSCEPTIBLE	1	7.36	SUSCEPTIBLE	SUSCEPTIBLE
TB_020	TBN-189	0	-	7	2	SUSCEPTIBLE	SUSCEPTIBLE	WT	SUSCEPTIBLE	SUSCEPTIBLE	2	23.54	SUSCEPTIBLE	SUSCEPTIBLE
TB_021	TBN-190	0	+	10	1	RESISTANT	RESISTANT	Q10R	RESISTANT	RESISTANT	0	1.4	RESISTANT	RESISTANT
TB_022	TBN-191	14	ND	15	1	SUSCEPTIBLE	SUSCEPTIBLE	WT	SUSCEPTIBLE	SUSCEPTIBLE	1	11.52	SUSCEPTIBLE	SUSCEPTIBLE
TB_023	TBN-193	0	+++	6	2	SUSCEPTIBLE	SUSCEPTIBLE	WT	SUSCEPTIBLE	SUSCEPTIBLE	2	13.81	RESISTANT	RESISTANT
	TBN-201	7	ND	8	1	SUSCEPTIBLE	SUSCEPTIBLE	WT	SUSCEPTIBLE	SUSCEPTIBLE	1	13.79	RESISTANT	RESISTANT
	TBN-213	14	ND	10	1	SUSCEPTIBLE	SUSCEPTIBLE	WT	SUSCEPTIBLE	SUSCEPTIBLE	1	17.69	RESISTANT	RESISTANT
TB_024	TBN-200	0	+++	10	1	SUSCEPTIBLE	SUSCEPTIBLE	WT	SUSCEPTIBLE	SUSCEPTIBLE	1	17.82	SUSCEPTIBLE	SUSCEPTIBLE
TB_025	TBN-202	0	++	8	3	SUSCEPTIBLE	SUSCEPTIBLE	WT	SUSCEPTIBLE	ND	ND	7.46	SUSCEPTIBLE	SUSCEPTIBLE
TB_026	TBN-203	0	+++	13	1	SUSCEPTIBLE	SUSCEPTIBLE	WT	SUSCEPTIBLE	SUSCEPTIBLE	1	12.37	SUSCEPTIBLE	SUSCEPTIBLE
TB_027	TBN-206	0	++	13	1	SUSCEPTIBLE	SUSCEPTIBLE	WT	SUSCEPTIBLE	SUSCEPTIBLE	1	12.89	SUSCEPTIBLE	SUSCEPTIBLE
	TBN-218	7	ND	13	2	SUSCEPTIBLE	SUSCEPTIBLE	WT	SUSCEPTIBLE	SUSCEPTIBLE	2	9.47	SUSCEPTIBLE	SUSCEPTIBLE
TB_028	TBN-211	0	-	10	3	SUSCEPTIBLE	SUSCEPTIBLE	WT	SUSCEPTIBLE	SUSCEPTIBLE	3	51.3	SUSCEPTIBLE	SUSCEPTIBLE
	TBN-219	7	ND	13	3	SUSCEPTIBLE	SUSCEPTIBLE	WT	SUSCEPTIBLE	SUSCEPTIBLE	3	50.24	SUSCEPTIBLE	SUSCEPTIBLE
TB_029	TBN-217	7	ND	13	1	SUSCEPTIBLE	SUSCEPTIBLE	WT	SUSCEPTIBLE	SUSCEPTIBLE	1	12.11	SUSCEPTIBLE	SUSCEPTIBLE
	TBN-222	14	ND	15	2	SUSCEPTIBLE	SUSCEPTIBLE	WT	SUSCEPTIBLE	SUSCEPTIBLE	2	35.17	SUSCEPTIBLE	SUSCEPTIBLE
TB_030	TBN-221	0	-	15	1	RESISTANT	RESISTANT	407insA/461insA	RESISTANT	RESISTANT	0	1.07	RESISTANT	RESISTANT
TB_031	TBN-228	0	+	14	2	SUSCEPTIBLE	SUSCEPTIBLE	WT	SUSCEPTIBLE	SUSCEPTIBLE	2	31.35	SUSCEPTIBLE	SUSCEPTIBLE
TB_032	TBN-230	0	+	14	2	SUSCEPTIBLE	SUSCEPTIBLE	WT	SUSCEPTIBLE	SUSCEPTIBLE	2	27.87	SUSCEPTIBLE	SUSCEPTIBLE
	TBN-236	14	ND	30	1	SUSCEPTIBLE	SUSCEPTIBLE	WT	SUSCEPTIBLE	SUSCEPTIBLE	1	13.33	SUSCEPTIBLE	SUSCEPTIBLE
TB_033	TBN-231	0	+	21	1	SUSCEPTIBLE	SUSCEPTIBLE	WT	SUSCEPTIBLE	SUSCEPTIBLE	1	8.05	SUSCEPTIBLE	SUSCEPTIBLE
	TBN-233	7	ND	16	1	SUSCEPTIBLE	SUSCEPTIBLE	WT	SUSCEPTIBLE	SUSCEPTIBLE	1	32.62	SUSCEPTIBLE	SUSCEPTIBLE
TB_034	TBN-262	0	+	11	3	RESISTANT	RESISTANT	H57L	RESISTANT	RESISTANT	0	1.17	RESISTANT	RESISTANT
	TBN-269	14	ND	10	3	RESISTANT	RESISTANT	H57L	RESISTANT	RESISTANT	0	1.57	RESISTANT	RESISTANT
TB_035	TBN-297	0	ND	8	1	SUSCEPTIBLE	SUSCEPTIBLE	WT	SUSCEPTIBLE	SUSCEPTIBLE	1	1.17	RESISTANT	RESISTANT
	TBN-304	7	ND	8	1	SUSCEPTIBLE	SUSCEPTIBLE	F81S	SUSCEPTIBLE	SUSCEPTIBLE	1	9.4	RESISTANT	RESISTANT
	TBN-324	14	ND	10	2	SUSCEPTIBLE	SUSCEPTIBLE	WT	SUSCEPTIBLE	SUSCEPTIBLE	2	26.27	RESISTANT	RESISTANT
TB_036	TBN-311	0	+	10	2	SUSCEPTIBLE	SUSCEPTIBLE	WT	SUSCEPTIBLE	SUSCEPTIBLE	2	28.51	RESISTANT	SUSCEPTIBLE
TB_037	TNI-27	0	ND	ND	3	RESISTANT	RESISTANT	H82D	RESISTANT	ND	ND	3.62	RESISTANT	RESISTANT
TB_038	MP-28	0	+	8	4	SUSCEPTIBLE	SUSCEPTIBLE	WT	SUSCEPTIBLE	SUSCEPTIBLE	ND	34.27	RESISTANT	SUSCEPTIBLE
TB_039	MP-31	0	+	13	1	RESISTANT	RESISTANT	H51R	RESISTANT	RESISTANT	ND	8.56	SUSCEPTIBLE	RESISTANT
TB_040	MP-123	0	+	15	4	RESISTANT	RESISTANT	Q10R	RESISTANT	RESISTANT	ND	8.23	RESISTANT	RESISTANT
TB_041	MP-275	0	+	12	3	SUSCEPTIBLE	SUSCEPTIBLE	WT	SUSCEPTIBLE	SUSCEPTIBLE	ND	17.12	RESISTANT	RESISTANT
TB_042	MP-284	0	+++	12	3	SUSCEPTIBLE	SUSCEPTIBLE	WT	SUSCEPTIBLE	SUSCEPTIBLE	ND	22.59	SUSCEPTIBLE	SUSCEPTIBLE
TB_043	MP-293	0	+++	7	4	SUSCEPTIBLE	SUSCEPTIBLE	WT	SUSCEPTIBLE	SUSCEPTIBLE	ND	30.58	SUSCEPTIBLE	SUSCEPTIBLE
TB_044	MP-325	0	++	5	3	SUSCEPTIBLE	SUSCEPTIBLE	WT	SUSCEPTIBLE	SUSCEPTIBLE	ND	28.01	SUSCEPTIBLE	SUSCEPTIBLE
TB_045	MP-339	0	+	6	4	RESISTANT	RESISTANT	D8E	RESISTANT	RESISTANT	ND	6.3	RESISTANT	RESISTANT
TB_046	MP-379	0	+	13	1	RESISTANT	RESISTANT	Δ456-466	RESISTANT	RESISTANT	ND	8.32	RESISTANT	RESISTANT
TB_047	MP-391	0	++	8	2	SUSCEPTIBLE	SUSCEPTIBLE	WT	SUSCEPTIBLE	SUSCEPTIBLE	ND	100	SUSCEPTIBLE	SUSCEPTIBLE
TB_048	MP-465	0	+	16	1	RESISTANT	RESISTANT	Prom A-11G	RESISTANT	SUSCEPTIBLE	ND	6.01	RESISTANT	SUSCEPTIBLE
TB_049	MP-495	0	+	12	2	SUSCEPTIBLE	SUSCEPTIBLE	WT	SUSCEPTIBLE	SUSCEPTIBLE	ND	75.44	SUSCEPTIBLE	RESISTANT
TB_050	MP-505	0		ND	4	RESISTANT	RESISTANT	D49N	RESISTANT	SUSCEPTIBLE	ND	6.01	RESISTANT	RESISTANT
TB_051	TBCA-2	0	+	17	ND	RESISTANT	SUSCEPTIBLE	WT	SUSCEPTIBLE	SUSCEPTIBLE	2	28.5988	RESISTANT	RESISTANT
TB_052	TBCA-11	0	++	9	ND	SUSCEPTIBLE	SUSCEPTIBLE	G124A	SUSCEPTIBLE	SUSCEPTIBLE	1	30	SUSCEPTIBLE	RESISTANT
TB_053	TBCA-12	0	+++	14	ND	RESISTANT	RESISTANT	Q10R	RESISTANT	RESISTANT	0	1.24597	RESISTANT	RESISTANT
TB_054	TBCA-13	0	+++	7	ND	RESISTANT	RESISTANT	H51R	RESISTANT	RESISTANT	0	1.8286	RESISTANT	RESISTANT
TB_055	TBCA-15	0	++	7	ND	RESISTANT	RESISTANT	Q10R	RESISTANT	RESISTANT	0	2.32902	RESISTANT	RESISTANT
TB_056	TBCA-28	0	+	9	ND	RESISTANT	RESISTANT	H51R	RESISTANT	RESISTANT	0	0.632291	RESISTANT	RESISTANT
TB_057	TBCA-32	0	+++	7	2	SUSCEPTIBLE	SUSCEPTIBLE	WT	SUSCEPTIBLE	SUSCEPTIBLE	4	53.127	RESISTANT	SUSCEPTIBLE
TB_058	TBCA-38	0	+++	7	2	SUSCEPTIBLE	SUSCEPTIBLE	WT	SUSCEPTIBLE	SUSCEPTIBLE	1	41.9127	RESISTANT	RESISTANT
TB_059	TBCA-43	0	+	16	2	SUSCEPTIBLE	RESISTANT	WT	SUSCEPTIBLE	SUSCEPTIBLE	3	56.9249	RESISTANT	RESISTANT
TB_060	TBCA-45	0	++	7	2	RESISTANT	RESISTANT	Q10R	RESISTANT	RESISTANT	0	5.90495	RESISTANT	RESISTANT
TB_061	TBCA-52	0	+++	9	2	SUSCEPTIBLE	SUSCEPTIBLE	WT	SUSCEPTIBLE	SUSCEPTIBLE	2	15.3634	RESISTANT	SUSCEPTIBLE
TB_062	TBCA-60	0	+++	ND	ND	SUSCEPTIBLE	SUSCEPTIBLE	WT	SUSCEPTIBLE	ND	ND	30.575	RESISTANT	SUSCEPTIBLE
TB_063	TBCA-68	0	+	10	1	SUSCEPTIBLE	RESISTANT	WT	SUSCEPTIBLE	SUSCEPTIBLE	4	100	RESISTANT	SUSCEPTIBLE
TB_064	TBCA-79	0	+	14	1	SUSCEPTIBLE	RESISTANT	WT	SUSCEPTIBLE	SUSCEPTIBLE	3	40.8923	RESISTANT	SUSCEPTIBLE
TB_065	TBCA-82	0	++	7	2	SUSCEPTIBLE	RESISTANT	WT	SUSCEPTIBLE	SUSCEPTIBLE	2	37.308	RESISTANT	SUSCEPTIBLE
TB_066	TBCA-87	0	+++	7	3	SUSCEPTIBLE	RESISTANT	WT	SUSCEPTIBLE	SUSCEPTIBLE	4	53.5953	RESISTANT	RESISTANT
TB_067	TBCA-94	0	+++	6	4	SUSCEPTIBLE	RESISTANT	WT	SUSCEPTIBLE	RESISTANT	0	1.26363	RESISTANT	RESISTANT
TB_068	TBCA-95	0	+	7	1	SUSCEPTIBLE	SUSCEPTIBLE	WT	SUSCEPTIBLE	SUSCEPTIBLE	2	72	SUSCEPTIBLE	RESISTANT
TB_069	TBCA-97	0	+++	11	2	RESISTANT	RESISTANT	H57L	RESISTANT	RESISTANT	0	1.66933	RESISTANT	RESISTANT
TB_070	TBCA-111	0	+++	7	3	SUSCEPTIBLE	RESISTANT	G124A	SUSCEPTIBLE	SUSCEPTIBLE	2	45.77	RESISTANT	SUSCEPTIBLE
TB_071	TBCA-115	0	+	8	2	SUSCEPTIBLE	RESISTANT	WT	SUSCEPTIBLE	SUSCEPTIBLE	3	56.1974	RESISTANT	SUSCEPTIBLE
TB_072	TBCA-137	0	+++	10	2	SUSCEPTIBLE	RESISTANT	WT	SUSCEPTIBLE	SUSCEPTIBLE	4	89.9476	RESISTANT	SUSCEPTIBLE
TB_073	TBCA-141	0	+	18	1	SUSCEPTIBLE	RESISTANT	WT	SUSCEPTIBLE	SUSCEPTIBLE	1	12.3322	RESISTANT	RESISTANT
TB_074	TBCA-150	0	+++	7	2	RESISTANT	RESISTANT	L4S	RESISTANT	SUSCEPTIBLE	1	9.38882	RESISTANT	RESISTANT
TB_075	TBCA-164	0	++	8	3	RESISTANT	RESISTANT	H51R	RESISTANT	RESISTANT	0	2.36529	RESISTANT	RESISTANT
TB_076	TBCA-165	0	+++	8	4	SUSCEPTIBLE	SUSCEPTIBLE	WT	SUSCEPTIBLE	SUSCEPTIBLE	3	58.5246	RESISTANT	SUSCEPTIBLE
TB_077	TBCA-166	0	+++	8	4	SUSCEPTIBLE	SUSCEPTIBLE	WT	SUSCEPTIBLE	SUSCEPTIBLE	2	45.5641	RESISTANT	SUSCEPTIBLE
TB_078	TBCA-167	0	+++	8	4	SUSCEPTIBLE	SUSCEPTIBLE	WT	SUSCEPTIBLE	RESISTANT	0	2.03488	RESISTANT	RESISTANT
TB_079	TBCA-171	0	+	18	1	SUSCEPTIBLE	SUSCEPTIBLE	V9G	SUSCEPTIBLE	RESISTANT	0	9.97774	RESISTANT	RESISTANT
TB_080	TBCA-172	0	++	18	2	SUSCEPTIBLE	SUSCEPTIBLE	WT	SUSCEPTIBLE	SUSCEPTIBLE	2	28.2773	SUSCEPTIBLE	RESISTANT
TB_081	TBCA-173	0	+++	10	2	SUSCEPTIBLE	SUSCEPTIBLE	WT	SUSCEPTIBLE	SUSCEPTIBLE	1	42.2249	RESISTANT	SUSCEPTIBLE
TB_082	TBCA-174	0	++	10	2	SUSCEPTIBLE	RESISTANT	Q10R	RESISTANT	RESISTANT	0	6.30036	RESISTANT	RESISTANT
TB_083	TBCA-175	0	+++	10	3	RESISTANT	RESISTANT	H51R	RESISTANT	ND	ND	7.94429	RESISTANT	RESISTANT
TB_084	TBCA-178	0	+	11	3	SUSCEPTIBLE	SUSCEPTIBLE	WT	SUSCEPTIBLE	SUSCEPTIBLE	2	17.6207	RESISTANT	SUSCEPTIBLE
TB_085	TBCA-179	0	+++	14	1	RESISTANT	RESISTANT	Q10R	RESISTANT	RESISTANT	0	1.09413	RESISTANT	RESISTANT
TB_086	TBCA-182	0	+++	17	1	SUSCEPTIBLE	SUSCEPTIBLE	WT	SUSCEPTIBLE	SUSCEPTIBLE	3	66.4883	RESISTANT	RESISTANT
TB_087	TBCA-183	0	+	17	1	SUSCEPTIBLE	SUSCEPTIBLE	WT	SUSCEPTIBLE	SUSCEPTIBLE	1	14.0765	RESISTANT	RESISTANT
TB_088	TBCA-184	0	+++	17	1	RESISTANT	RESISTANT	H51R	RESISTANT	RESISTANT	0	2.42683	RESISTANT	RESISTANT
TB_089	TBCA-186	0	+	21	1	SUSCEPTIBLE	SUSCEPTIBLE	WT	SUSCEPTIBLE	RESISTANT	0	3.52905	RESISTANT	RESISTANT
TB_090	TBCA-187	0	++	19	2	SUSCEPTIBLE	RESISTANT	WT	SUSCEPTIBLE	SUSCEPTIBLE	2	43.3796	RESISTANT	RESISTANT
TB_091	TBCA-191	0	+++	17	1	SUSCEPTIBLE	RESISTANT	WT	SUSCEPTIBLE	SUSCEPTIBLE	3	36.4523	RESISTANT	RESISTANT
TB_092	TBCA-192	0	+++	7	3	SUSCEPTIBLE	SUSCEPTIBLE	WT	SUSCEPTIBLE	SUSCEPTIBLE	2	21.6903	RESISTANT	SUSCEPTIBLE
TB_093	TBCA-208	0	+	12	1	SUSCEPTIBLE	SUSCEPTIBLE	WT	SUSCEPTIBLE	SUSCEPTIBLE	4	28.2093	RESISTANT	SUSCEPTIBLE
TB_094	TBCA-209	0	++	12	1	RESISTANT	RESISTANT	T160P	RESISTANT	RESISTANT	0	0.514362	RESISTANT	RESISTANT
TB_095	TBCA-210	0	++	12	3	SUSCEPTIBLE	SUSCEPTIBLE	WT	SUSCEPTIBLE	SUSCEPTIBLE	4	69.3506	RESISTANT	RESISTANT
TB_096	TBCA-211	0	+	12	3	SUSCEPTIBLE	SUSCEPTIBLE	WT	SUSCEPTIBLE	RESISTANT	0	8.85838	RESISTANT	RESISTANT
TB_097	TBCA-212	0	+	12	3	SUSCEPTIBLE	SUSCEPTIBLE	WT	SUSCEPTIBLE	SUSCEPTIBLE	4	85.9261	RESISTANT	SUSCEPTIBLE
TB_098	TBCA-213	0	+++	12	4	SUSCEPTIBLE	SUSCEPTIBLE	WT	SUSCEPTIBLE	SUSCEPTIBLE	3	84.5565	RESISTANT	SUSCEPTIBLE
TB_099	TBCA-214	0	+++	12	3	SUSCEPTIBLE	RESISTANT	Q10R	RESISTANT	RESISTANT	0	4.25532	RESISTANT	RESISTANT
TB_100	TBCA-215	0	+++	12	2	RESISTANT	RESISTANT	Q10R	RESISTANT	SUSCEPTIBLE	1	13.2673	RESISTANT	SUSCEPTIBLE
TB_101	TBCA-220	0	+	14	1	RESISTANT	RESISTANT	H51R	RESISTANT	RESISTANT	0	3.49089	RESISTANT	RESISTANT
TB_102	TBCA-222	0	++	9	2	SUSCEPTIBLE	SUSCEPTIBLE	WT	SUSCEPTIBLE	SUSCEPTIBLE	4	99.6359	RESISTANT	RESISTANT
TB_103	TBCA-230	0	+	15	1	RESISTANT	RESISTANT	Q10R	RESISTANT	RESISTANT	0	22.323	RESISTANT	RESISTANT
TB_104	TBCA-235	0	+++	8	4	SUSCEPTIBLE	SUSCEPTIBLE	WT	SUSCEPTIBLE	SUSCEPTIBLE	3	74.7676	RESISTANT	SUSCEPTIBLE
TB_105	TBCA-236	0	++	15	2	SUSCEPTIBLE	SUSCEPTIBLE	WT	SUSCEPTIBLE	SUSCEPTIBLE	1	19.2369	RESISTANT	SUSCEPTIBLE
TB_106	TBCA-237	0	+	8	1	SUSCEPTIBLE	SUSCEPTIBLE	WT	SUSCEPTIBLE	SUSCEPTIBLE	3	68.8309	RESISTANT	SUSCEPTIBLE
TB_107	TBCA-240	0	ND	7	3	SUSCEPTIBLE	RESISTANT	H51R	RESISTANT	RESISTANT	0	1.04141	RESISTANT	RESISTANT
TB_108	TBCA-241	0	ND	7	3	RESISTANT	RESISTANT	H51R	RESISTANT	RESISTANT	0	1.81508	RESISTANT	RESISTANT
TB_109	TBCA-242	0	ND	7	3	SUSCEPTIBLE	SUSCEPTIBLE	WT	SUSCEPTIBLE	SUSCEPTIBLE	2	39.7502	RESISTANT	SUSCEPTIBLE
TB_110	TBCA-243	0	ND	11	3	SUSCEPTIBLE	SUSCEPTIBLE	WT	SUSCEPTIBLE	SUSCEPTIBLE	3	36.8054	RESISTANT	SUSCEPTIBLE
TB_111	TBCA-246	0	ND	11	2	RESISTANT	RESISTANT	Q10R	RESISTANT	RESISTANT	0	0.153585	RESISTANT	RESISTANT
TB_112	TBCA-249	0	ND	7	4	SUSCEPTIBLE	SUSCEPTIBLE	WT	SUSCEPTIBLE	SUSCEPTIBLE	2	28.6495	RESISTANT	RESISTANT
TB_113	TBCA-250	0	ND	7	4	SUSCEPTIBLE	RESISTANT	H51R	RESISTANT	RESISTANT	0	7.18642	RESISTANT	RESISTANT
TB_114	TBCA-261	0	ND	9	1	SUSCEPTIBLE	SUSCEPTIBLE	WT	SUSCEPTIBLE	SUSCEPTIBLE	2	27.3106	RESISTANT	SUSCEPTIBLE
TB_115	TBCA-275	0	ND	5	3	RESISTANT	RESISTANT	H51R	RESISTANT	RESISTANT	0	0.102108	RESISTANT	RESISTANT
TB_116	TBCA-282	0	ND	5	3	SUSCEPTIBLE	SUSCEPTIBLE	H51R	SUSCEPTIBLE	SUSCEPTIBLE	3	60.2753	RESISTANT	RESISTANT

## Sheet: Hoja3
	BK	BK
		ND
	2	++
		ND
		ND
	1	+
		ND
		ND
	2	++
		ND
	3	+++
	3	+++
		ND
		ND
	1	+
		ND
		ND
		ND
		ND
		ND
		ND
	3	+++
	1	+
		ND
		ND
	2	++
	0	-
	0	-
	1	+
		ND
		ND
	3	+++
		ND
		ND
	3	+++
		ND
	2	++
	3	+++
		ND
	2	++
	0	-
		ND
		ND
		ND
		ND
		ND
		ND
	0	-
		ND
	1	+
	1	+
	1	+
		ND
		ND
	1	+
		ND
		ND
		ND
	1	+
		ND
		ND
	1	+
	1	+
	1	+
	1	+
	3	+++
	3	+++
	2	++
	1	+
	1	+
	2	++
	1	+
	1	+
	ND
	1	+
	2	++
	3	+++
	3	+++
	2	++
	1	+
	3	+++
	3	+++
	1	+
	2	++
	3	+++
	3	+++
	1	+
	1	+
	2	++
	3	+++
	3	+++
	1	+
	3	+++
	3	+++
	1	+
	3	+++
	1	+
	3	+++
	2	++
	3	+++
	3	+++
	3	+++
	1	+
	2	++
	3	+++
	2	++
	3	+++
	1	+
	3	+++
	3	+++
	1	+
	3	+++
	1	+
	2	++
	3	+++
	3	+++
	1	+
	2	++
	2	++
	1	+
	1	+
	3	+++
	3	+++
	3	+++
	1	+
	2	++
	1	+
	3	+++
	2	++
	1	+
		ND
		ND
		ND
		ND
		ND
		ND
		ND
		ND
		ND
		ND
